# Supplementary material for: Apoptotic dysregulation mediates stem cell competition and tissue regeneration
Source: Nat Commun. 2023 Nov 20;14:7547. doi: 10.1038/s41467-023-41684-x (PMC10662150; doi:10.1038/s41467-023-41684-x)
Supplement: Supplementary file 6 — Source Data [file 41467_2023_41684_MOESM6_ESM.zip]

Archive with 2 entries (2 files):
- 386033_2_related_ms_8018272_s096yj.xlsx
- Source Data_Main Figures_NEW_ESM.xlsx
