# Supplementary material for: Apoptotic dysregulation mediates stem cell competition and tissue regeneration
Source: Nat Commun. 2023 Nov 20;14:7547. doi: 10.1038/s41467-023-41684-x (PMC10662150; doi:10.1038/s41467-023-41684-x)
Supplement: Supplementary file 6 — Source Data [file 41467_2023_41684_MOESM6_ESM.zip › 386033_2_related_ms_8018272_s096yj.xlsx]

## Sheet: S1B
relative mRNA levels of Bax in BaxKD versus WT HFSCs. N=3 biological replicates
	Fold change in Bax mRNA levels (versus WT)
	WT	BaxKD
1	0.923865	0.192286
2	1.20346	0.251294
3	0.982349	0.21016
average	1.06366	0.22179
std dev	0.147468	0.0302582
std error	0.0983123	0.0201722
ttest		0.000708261
		***

## Sheet: S1H
# hours of live imaging after which cell division was observed for WT and BaxKD HFSCs in a 12 hour period under homeostatic conditions. 22 cell divisions were evaluated across n=3 biological replicates per condition.
	# hours for completion of cell division
	WT	BaxKD							1	4
1	4	2							1	4
2	4	4							1	4.5
3	4.5	6							1	1
4	1	7							1	1.5
5	1.5	1							1	10
6	10	1.5							1	3
7	3	3							1	2
8	2	4.5							1	5
9	5	0.5							1	1
10	1	2							1	0.5
11	0.5	2							1	3
12	3	3							1	0.5
13	0.5	0.5							1	1.5
14	1.5	2							1	3
15	3	11							1	2
16	2	12							1	0.5
17	0.5	4							1	5
18	5	1.5							1	3
19	3	2							1	3.5
20	3.5	3							1	4
21	4	6							1	4
22	4	6.5							2	2
average	3.02273	3.86364							2	4
std dev	2.1463	3.1251							2	6
std error	0.195118	0.2841							2	7
ttest		0.304119							2	1
		NS							2	1.5
									2	3
									2	4.5
									2	0.5
									2	2
									2	2
									2	3
									2	0.5
									2	2
									2	11
									2	12
									2	4
									2	1.5
									2	2
									2	3
									2	6
									2	6.5

## Sheet: S1J
% of Ki67+ cells in WT and BaxKD HFSCs. More than 1000 cells evaluated across n=3 biological replicates per condition.
WT	%Ki67+ cells
1	28
2	21.875	AVG	STD DEV	STD ERROR
3	23.6667	24.5139	3.14917	2.09944
BaxKD	%Ki67+ cells
1	42.0099
2	50	AVG	STD DEV	STD ERROR	TTEST
3	56.2701	49.4267	7.14737	4.76492	0.00524257
					**

## Sheet: S2G
% of cleaved caspase 8 (cCp8)+ cells after 24 hours of treatment with condition media from cell competition co-cultures (CC media) or vehicle control (NT)
More than 200 cells across n=4 biological replicates evaluated per condition
%cCp8+ cells	WT		BaxKD
	NT	+CC media	NT	+CC media
1	0	0	9.09091	1.5873
2	5.55556	0	2.63158	0
3	0	1.88679	2.63158	1.49254
4	0	1.63934	0	3.44828

## Sheet: S3E
relative mRNA levels of TNF-alpha (TNFa) in BaxKD+TNFaKD versus BaxKD HFSCs. N=3 biological replicates
	Fold change in TNFa mRNA levels
	BaxKD	BaxKD+TNFaKD
1	0.999376	0.365209
2	1.02984	0.293405
3	1.02307	0.310559
average	1.01743	0.323058
std dev	1	0.32
std error	0.666667	0.213333
ttest		7.86126e-06
		***

## Sheet: S3G
relative mRNA levels of TNFR1 (TR1) in WT+TR1-KD versus WT HFSCs. N=3 biological replicates
	Fold change in TNFR1 mRNA levels
	WT	WT+TR1KD
1	1.16936	0.300202
2	1.20223	0.341325
3	0.864874	0.280225
avg	1.07882	0.320763
std dev	0.186014	0.0290778
std error	0.12401	0.0193852
ttest		0.0122304
		**

## Sheet: S4C
Fold change in cIAP1 band intensity levels in WT HFSCs after 10 and 15 minutes of BAI-1 (Bax inhibitor) treatment, versus vehicle controls (NT). n=3 biological replicates per condition
	cIAP1
	NT	10' BAI1	15' BAI1
1	1.2	1.3	1.63496
2	1.12301	1.36	1.66205
3	1	1.47	1.58099
average	1.07172	1.41887	1.626
std dev	0.100879	0.0862168	0.0412669
std error	0.0672524	0.0574779	0.0275113
ttest		0.0246497	0.0011846
		*	**

## Sheet: S4E
Fold change in p65 band intensity levels in WT HFSCs after 30 and 45 minutes of BAI-1 (Bax inhibitor) treatment, versus vehicle controls (NT). n=3 biological replicates per condition
	p65 (nuclear fractions)
	NT	30' BAI1	45' BAI1
1	1	1.28	1.41
2	1.13	1.16	1.58
3	0.99	1.22	1.39
average	1.04	1.22	1.46
std dev	0.0781025	0.06	0.104403
std error	0.0520683	0.04	0.069602
ttest		0.034003	0.00505927
		*	**

## Sheet: S4G
Percentage of nuclear p65+ (n-p65+) BaxKD HFSCs after treatment with BAI-1 (Bax inhibitor) or control vehicle (NT).
At least 520 cells across 8 randomly selected fields and n=3 biological replicates examined per condition.
	%np65+ cells
	NT	BAI-1
1	16.6667	19.7183
2	13.5922	11.1111
3	9.09091	17.9775
4	8.60215	6.55738
5	11.3208	6.41026
6	4.81928	9.45946
7	6.66667	17.7215
8	1.85185	9.72222
average	9.07631	12.3347
std dev	4.46362	5.00553
std error	1.1159	1.25138
ttest		0.164315
		NS

## Sheet: S4i
percentage of nuclear p65 (n-p65)+ WT HFSCs after 24hours of transfection with shSCR (control) or shSmac.
A minimum of 200 cells across at least n=7 randomly selected fields and n=3 biological replicates were examined per condition.
	%np65+ cells
	shSCR	shSmac
1	9.52381	68.75
2	23.5294	54.5455
3	30	70
4	5.88235	66.6667
5	33.3333	63.6364
6	16.6667	56.25
7	14.2857	66.6667
8	22.2222
Avg	19.4304	63.7879
std dev	9.60209	6.08349
std error	2.40052	1.73814
ttest		1.02756e-07
		***

[truncated: 18 more sheets: S4K, S4M, S4N, S4P, S5A, S5C, S5D, S5E, S5H, S5I, S5K, S5L, S5M, S5P, S6B, S6F, S7H, S8D]
