# Supplementary material for: Apoptotic dysregulation mediates stem cell competition and tissue regeneration
Source: Nat Commun. 2023 Nov 20;14:7547. doi: 10.1038/s41467-023-41684-x (PMC10662150; doi:10.1038/s41467-023-41684-x)
Supplement: Supplementary file 6 — Source Data [file 41467_2023_41684_MOESM6_ESM.zip › Source Data_Main Figures_NEW_ESM.xlsx]

## Sheet: 1B
Figure 1b. Anti-cleaved Parp1 (cParp1), anti-cleaved Caspase 3 (cCp3), and anti-GAPDH

## Sheet: 1D
Percentage of cCp3+ cells in ABT-199 treated WT or BaxKD HFSCs. A minimum of 100 cells across n=4 biological replicates examined per condition.
all values are after 4 hours of ABT-199 treatment
	% cCp3+
	WT	BaxKD
1	66.67	28.13
2	100	37.5
3	90	39.47
4	77.78	30.67
avg	83.6111	33.9413
std dev	14.4978	5.41061
std error	7.24888	2.70531
ttest		0.000674604

## Sheet: 1E
Percentage of nuclear fragmentation in ABT-199 treated WT or BaxKD HFSCs. A minimum of 100 cells across n=4 biological replicates examined per condition.
	% nuclear fragmentation
	WT	BaxKD
1	83.33	43.75
2	100	55.68
3	100	43.42
4	88.89	64
average	93.0556	51.7132
std dev	8.33333	9.98144
std error	4.16667	4.99072
ttest		0.000709546

## Sheet: 1F
Percentage of mitochondrial condensation in ABT-199 treated WT or BaxKD HFSCs. A minimum of 100 cells across n=4 biological replicates examined per condition.
	% condensed mitochondria
	WT	BaxKD
1	92.16	59.66
2	89.78	73.08
3	81.42	64.86
4	87.07	57.72
average	87.6057	63.8323
std dev	4.62048	6.86104
std error	2.31024	3.43052
ttest		0.00120654

## Sheet: 1H
Percentage of live WT and BaxKD HFSCs after 0, 1, and 4 hours of treatment with ABT-199. N=3 biological replicates per condition.
FIG. 1H
	% LIVE CELLS
WT	0H	1H	4H	(hrs of treatment)
1	90.6	33.85	1.01
2	87.5	36.12	0.05
3	88.7	30.25	0.2
AVG	88.9343	33.4067	0.42
STD DEV	1.56472	2.96001	0.51643
STD ERROR	1.04314	1.97334	0.344287
	% LIVE CELLS
BaxKD	0H	1H	4H	(hrs of treatment)
1	88.5	76.5	72.82
2	90.02	72.42	68.67
3	91.61	78.15	69
AVG	90.0433	75.69	70.1633
STD DEV	1.55513	2.94963	2.30665
STD ERROR	1.03675	1.96642	1.53777
TTEST	0.433051	6.2237e-05	8.77403e-07

## Sheet: 1J
Colony area for WT and BaxKD HFSC colonies 1DPS, 3DPS, 3DPS, 5DPS, and 6DPS. Colonies examined across n=3 biological replicates.
1DPS			3DPS			4DPS			5DPS			6DPS
WT		BaxKD	WT		BaxKD	WT		BaxKD	WT		BaxKD	WT		BaxKD
Area (um^2)		Area (um^2)	Area (um^2)		Area (um^2)	Area (um^2)		Area (um^2)	Area (um^2)		Area (um^2)	Area (um^2)		Area (um^2)
24.0833		18.1167	48.1667		36.2333	219.367		159.9	101.515		359.76	396.1		348.733
47.3333		22.7667	94.6667		45.5333	153.067		70.9333	61.6667		89.24	406.833		68.0667
109.367		37.25	218.733		74.5	101.567		81.5	211.576		172.96	242.7		187.133
32.6		40.6667	65.2		81.3333	119.3		61.6	213.758		92.56	70.9667		149.533
26.4833		31.2	52.9667		62.4	159.167		52.4	88.9091		61.76	48.4667		247.033
30.6333		33.4333	161.267		66.8667	66.4667		74.2333	117.273		61.72	375.167		114.1
15.7167		34.9333	30.4667		69.8667	33.2667		73.9	36.0606		67.64	329.133		168.3
17.9833		25.8667	18.3667		51.7333	62		148.8	146.485		70.56	327.7		373.567
11.35		34.1667	42.3333		68.3333	49		102.067	342.303		74.52	586.133		134.8
21.8833		24.85	111.4		49.7	90.3		137.9	87.1212		46.44	157.3		48.9667
25.8333		36.8167	37.1		73.6333	57.8		108.967	58.9697		69.16	211.7		71.3
30.0167		40.1167	51.4		80.2333	75.0333		127.4	95.4848		53.96	85.3		1770.1
25.9167		24.1	58.8667		48.2	67.7333		40.4667	36.7879		54.16	1341		422.967
17.2833		24.3	61.2667		48.6	40.6667		148.667	353.455		122.32	797.2		134.9
27.0333		38.0333	31.4333		76.0667	40.8		99.5	148		179.64	543.533		151.4
17.3167		31.25	35.9667		62.5	116.567		185.433	174.364		38.32	378.7		804.433
25.2167		27.6333	22.7		55.2667	116.433		129.967	75.1515		175.08	140.733		610.9
21.7167		22.3167	43.7667		44.6333	81.5333		91.9333	100.091		252.88	44.6333		644.267
29.5		16.3	51.6667		32.6	75.2		125.967	66.4848		181.6	143.333		352.833
42.4667		33.2	60.0333		66.4	107		57.8667	102.303		72.4	46.0333		284.1
0		16.3833	51.8333		32.7667	56.4667		53.7333	215.576		138.6	594.233		2102.93
21.9667		48.4167	43.9333		96.8333	69.0333		62.1	123.152		116.44	131.933		281.533
36.4667		16.4333	72.9333		32.8667	99.0667		142.067	133.333		93.16	498.733		378.167
60.4		22.4833	120.8		44.9667	144		84.7667	133.939		66.8	173.1		307.933
59.0833		47.1167	118.167		94.2333	48.6667		133.733	154		313.2	216.767		118.6
37.0667		49.1833	34.5667		98.3667	72.7		116.033	281.545		554.04	443.367		378.7
31.6333		28.4	54.0667		56.8	95.3667		138.633	327.121		375.8	80.8333		587.067
19.15		38.7	34.6333		77.4	63.9		112.667	147.788		355.2	181.1		246.2
15.3333		39.4	50.4333		78.8	55.8		122	64.8788		368.64	339.2		344.8
48.5833		33.5167	43.4333		67.0333	98.1333		156.5	99.0606		183.68	364.7		455.133
42.1667		17.8	59		35.6	87.2667		428.433	229.939		49.84	40.2		773.7
32.0833		38.8667	84.9333		77.7333	43.4333		92.2667	372.909		62.92	152.633		266.567
21.1167		60.55	159.933		121.1	123.8		131.233	94.8788		172.68	240.067		1081.93
10.85		53.4333	142.5		106.867	82.4333		155.9	289.545		126.16	217.933		676.467
57.35		20.4	114.7		40.8	147		124.3	52.3333		110.8	387.067		498.067
13.1667		27.7	67.1		55.4	207.067		128.233	35.2424		174.56	134.667		722.567
30.0333		37.15	59.9		74.3	84.1		135.933	55.1818		643	230.533		1986.97
33.55		18	55.3667		36	87.3		140	43.8182		285.96	496.767		171.633
29.95		21.9667	80.2667		43.9333	71.5		206.967	95.0303		329.52	585.4		535.667
27.6833		18.9667	66.1		37.9333	106.167		228.467	78		104.84	321.667		320.833
34.4833		26.8333	68.9667		53.6667	63.9		242.433	286.303		105.52	67.1		447.6
32.6667		21.7333	65.3333		43.4667	206		77.0333	66.8788		297.64	145.6		950.567
30.7667		26.7833	61.5333		53.5667	52.7667		108.967	289.182		48.8	287.533		349.2
68.8		30.5333	137.6		61.0667	49.3667		191.633	265.97		105.8	655.633		1070.13
15.0333		23.45	30.0667		46.9	85.8333		125.433	43.303		57.12	91.2667		181.633
23.3833		15.7833	27.6333		31.5667	93.5333		178.767	115.121		64.68	202.7		313.833
19.6167		23.8	26.3333		47.6	137.333		92.1	28.697		215.72	189.5		180.433
15.6667		21.0667	60.0667		42.1333	81.0667		113.1	468.788		244.96	79.1667		754.133
36.4167		38.3167	74.1333		76.6333	84.6		178.833	40.5152		154	302.267		519.2
21.2833		23.8167	63.2667		47.6333	58.8667		156.667	47.8485		588.64	252.5		342.067
22.45		32.8333	38.3		65.6667	49.3667		180.333	61.2727		148.12	142.8		728.033
33.5833		18.15	30.6667		36.3	49.5667		108.8	83.6061		96.72	218.8		611.2
44.4333		23.2	97.1667		46.4	216.133		190.867	58.6061		134.32	104.633		219.4
72.9667		16.5667	84.3333		33.1333	161.2		149.8	223.485		102.88	465.033		949.1
60.15		24.6167	64.1667		49.2333	95.0333		168.333	135.121		91.8	438.433		439.3
17.1		26.3833	42.2333		56.1667	64.4333		85.3	55.6667		493.96	744.7		792.633
19.6167		34.4333	21.7		73.1	38.0333		75.2333	194.212		740.68	300.1		548.667
18.7333		23.1333	18.8		75.1	35.1667		108.567	94.4848		112.24	203.367		243.867
49.25		36.35	54.3		119.467	98.7667		193.967	37.7879		268.6	72.1333		549.7
30.2667		36.1	39.8333		71.2333	65.7667		90.0667	161.091		1023.4	231.333		411.6
24.4667		58.6667	73.6		61.0667	103.533		100.733	155.545		447.48	58.2		538.2
34		38.5833	47.8		62.4667	39.6		70.2333	57.9394		120.56	347.633		396.567
37.2333		39.7833	87.4		38.2333	128.433		104.2	128.545		237.72	238.933		397.8
46.8		47.7833	41.1667		42.1	90.1333		40.6667	367.364		85.24	419		807.133
30.8333		43.3167	42.5667		96.8667	109		59.2667	90.6061		47.56	245.333		994.067
41.1833		24.9833	69.7		40	142.833		48.2333	201.515		88	127.433		798.1
30.65		40.1	56.5333		44.0333	35.4667		68.3333	116.848		211.36	85.6		279.233
20.1667		24.2333	43.5333		51.2667	90		165.567	257.97		301.28	303.667		429.167
31.9333		45.1	81.7		47.0667	59.6		50.6333	282.879		408.16	205.467		1029.8
17.4		52.7167	72.3667		41.9	52.9		124.9	63.8788		83.4	295.7		836.9
23.3		26.1833	119		33.7333	68.1667		47.3667	68.6061		370.32	121.533		686.333
20.6		22.0333	80.3667		33.9	43.6667		91.1	594.364		314.16	198.833		415.6
20.3		63.9	116.133		83.0333	123.067		84.7333	374.424		114.12	62.0667		867.733
37.5		48.2667	82.5333		69.8	65.0333		27.2	157.394		327.28	71.1		317.4
24.2167		59.2167	68.7		46.2	64.7333		82.5667	68.1515		220.64	313.533		326.467
44.0167		40.55	62.2333		35.5	168.467		65.7667	100.091		197.2	198.733		362.867
53.8833		39.0167	32.6		28.2667	61.0333		41.7333	125.848		302.08	246.133		947.667
33.2		18.45	25.3667		58.5	108.6		105.7	172.636		375.08	148.533		365.067
26.6		30.9667	58.5667		49.1333	55.3		53.7667	138.727		539.84			558.567
32.1167		24.1667	129.467		106.767	108.667		70.3333	61.8182		147.8			156.4
28.35		24.1167	67.0333		67.2333	41.3333		43.6667	99.8182		96.56			556.933
19.9333		52.4167	31.0667		32.9333	125.5		85.9	70.5152		353.88			171.633
19.7667		53.9	38.6		52.7667	78.3		85.9333	52.9697		114.68			764.633
38.3167		28.0833	40.6		68.8667	195.033		92.7333	47.8485		1144.84			460.933
18.7333		39.65	75		46.2667	107.3		64.8333	172.545		116.2			191.067
23.4167		54.8667	48.4333		72.7	67.7333		42.8667	111.333		78.08			319.2
55.4167		27.8833	88.0333		72.2	336.933		46.0667	373.636		162
31.6167		27.8667	107.767		117.333	73.6667		264.633	138.879		297.2
16.5667		28	66.4		77.1667	81.6667		190.6	51.0303		70.92
25.7		48.4	53.2		79.5667	44.1667		182.367	43.3333		192.24
15.0667		37.3333	64.2333		95.5667	52.4667		132.533	50.303		67.08
24.4		18.2833	56.7		86.6333	55.2667		49.4667	244.758		117.36
28.8333		23.8333	39.8667		49.9667	189		49.3667	607.818		129.76
19.8667		42.1167	39.5333		59.1333	65.2333		70.9333	46.697		381.64
11.5		63.7333	76.6333		89.2333	153.467		76.3333	68.2727		70.64
17.5		27.6667	37.4667		35.5333	60.4667		135.8	86.0606		69.8
15.1667		33	46.8333		27.7667	66.3333		96.3333	49.6061		105.76
26.9333		28.9833	110.833		56.5	65.6333		95.9	63.3636		48.96
14.9667		18.8667	63.2333		60.1333	126.333		51.6	206.273		571.2
26.9		42.8333	33.1333		39.2	158.767		92.3667	90.0606		59.64
24.8333		33.1833	51.4		32.7333	68.4667		187.833	58.0606		86.56
35.4833		17.4	30.1333		90.2333	58.5		112.467	63.0909		106.6
22.9167		40.3667	48.8		103.533	69.8333		70.3333	62.8485		84.12
		17.4	57.6667		93.4	54.6333		33.7	75.5152		470.72
		53.5167	39.7333		36.9	81.0333		32.5667	156.394		284.36
		40.5167	23		61.9333	72.1667		114.633	184.485		72.04
		50.3167	97.8		48.3333	67.0333		114.733	56.4848		93.36
		26.8	46.6667		48.2333	32.5333		86.2333	89.8485		93.52
		25.9833	34.4		104.833	58.2333		81.9667	89.7879		116.24
		23.8833	84.1667		107.8	41.1333		126.767	74.303		167.32
		42.0167	35		56.1667	32.7		250.2	367.152		419.2
		15.5667	30.3333		79.3	174.3		95.5	159.455		88.08
		35.9333	53.8667		109.733	140.367		50.7333	457.515		107.44
			29.9333		55.7667	89.1333		99.0667	61.7576		133.4
			53.8		55.7333	46.6667		51.6667	295.727		279.96
			49.6667		56	55.1		167.5	48.1515		557.6
			70.9667		96.8	35.9		94.7667	44.697		282.04
			45.8333		74.6667	28.8		62.4333	428.364		501.28
			46.7667		36.5667	108.533		93.5333	246.606		279.28
			39.2333		47.6667	53.7333		82.0667	454.788		535.08
			31.3333		84.2333	83.5		132.167	44.4545		471.24
			72.8333		127.467	114.533		114.433	30.303		204.08
			42.5667		55.3333	36.4333		54.2333	98.3939		239.12
			44.9		66	50.5		92.1333	94.3333		868.16
			67.1667		57.9667	31.4667		117.867	227.667		74.72
			88.8667		37.7333	29.5		242.267	75.2727		38.76
			145.933		85.6667	39.3667		178.767	418.848		149.6
			120.3		66.3667	42.9667		108.3	216.364		142.28
			34.2		34.8	70.9667		83.2333	230.939		38.88
			39.2333		80.7333	30.2		194.9	76.3939		82.4
			37.4667		34.8	226.2		38.7333	159.152		176.32
			98.5		107.033	124.133		88.1333	441.333		233.32
			60.5333		81.0333	83.8667		100.767	160.576		194.8
			48.9333		100.633	32.9333		73	57.3636		264.88
			68		53.6	263.7		156.933	87.7576		324.76
			74.4667		51.9667	301		48.8333	77.7879		207.48
			93.6		47.7667	95.7667		49.8667	296.182		216.6
			61.6667		84.0333	109.067		32.9333	174.697		194.48
			82.3667		31.1333	99.8333		57.4333	102.333		315.32
			61.3		71.8667	107.267		160.033	146.242		97.84
			40.3333		54.0333	40.7333		89.1	47.8788		95.72
			63.8667		24.1333	41.0667		26.8	100.848		27.24
			34.8		84	80.7		47.3667	66.303		544.84
			46.6		31.9	105.233		78.1667	23.6061		121.32
			41.2		73.6667	66.5667		131.433	132.03		272.12
			58.2		66.9	123.6		51.5	172.333		55.28
			59.1333		40.1	84.7		134.933	207.939		48.6
			48.8		96.5667	82.3667		98.4667	54		44.48
			53.0667		59.2	43.9333		182.267	67		77.4
			37.3		37.2	19.9		156.233	107.212		35.2
			33.7333		58.3667	30.0667		53.4667	273.879		701.64
			80.8333		109.4			50.8	95.8182		97.32
			63.1667		88.2			125.733	249.242		310.72
			68.2		132.1			27.3667	21.2121		43.8
			69.8333		48.5667			332.1	65.303		619.72
			20.7333		38			104.167	205.091		251.36
			90.7		30.2333			128.633	655.152		111.68
			60.9667		30.6333			82.7	48.9394		561.16
			34.6333		97.6667			35.8667	58.3333		385.92
			38.4667		64.3667			66.4333	26.8182		71.32
			49.6333		70.9			34.8667	98.9091		456.52
			56.8333		80.2			284.433	43.6667		113
					48.4667			142.367	212.273		777.52
					90.2			118.833	351.091		340.12
					43.3333			93.9333	118.818		479.28
					39.5333			129	42.6061		197.24
					55.7333			59.9	52.1818		95.2
					32.2333			182.567	31.0303		106.12
					40.6			213.4	68.697		278.52
					86.7333			121.733	116.879		748.2
					49.9333			85.9333	86.1818		466.8
					84.1333			80.7333	80		790.64
					40.5333			54.6667	60.3636		48.68
					40.3333			127.933	96.7273		88.36
					66.7			196.633	26		191.48
					70.0333			258.8	35.2121		59.28
					136.2			106.433	33.8485		594.76
					52.7667			104.033	93.697		328.32
					77.8667			122.167	53.8788		39.24
					118.433			71.9667	178.576		147.88
					59.9667			111.1	162.061		472.76
					197.333			87.1333	63.697		97
					45.1667			74.0333	369.939		340.16
					71.9667			55.6667	44.1212		309.4
					77			95.9	215.03		40.04
					42.1667			119.967	36.1212		655.76
					105.433			114.233	80.6364		241.24
					52.3667			89.5333	126.667		66.08
					44.0667			43.8	66.3636		56.28
					127.8			83.5	83.6667		201
					96.5333			66.9667	82.4242		630.08
					118.433			231.167	84.6061		185.4
					81.1			96.3333	109.606		114.32
					78.0333			66.6	28.6364		212.12
					66.9667			34.9	296.061		85.64
					103.133			234.9	20.4242		115.2
					62.1667			158	113.909		211.12
					91.4			47.6667	39.1818		218.08
					90.7333			226.633	72		135.88
					102.833			140.633	120.121		353.4
					55.5667			72.1333	248.758		270.4
					67.5			141.633	100.303		532.32
					80.4667			115.733	89.5152		85.2
					228.9			177.267	39.1212		158.32
					70.9333			109.433			1160.48
					104.4			87.7333			105.04
					60.8667						142.4
					54						151.16
					169.367						492.32
					67.0667						66.52
					47						94
					44.8333						398.68
					44.7						30.96
					37.5667						63.24
					69.7333						970.28
					133.333						39.32
					111.3						88.08
					42.4667						137.16
					38.0333						179.24
					56.8						54.28
					61.6667						866.92
					86.5						132.92
					39.4333						348.68
					37.2667						1081.24
					55.1						435.16
					44.1333						92.96
					36.0333						352.92
					56.5667						349.64
					47.7						290.84
					87.5333						938.16
					64.4						83.88
					51.2667						70.16
					38.3						1089.36
					73.7						86
					82.9667						845.48
					76.6						578.12
					49.5333						298.08
					99.8						677.24
					56.4333						346.32
					47.7333						346.24
					49.5333						109.56
					61.1333						78.24
					69.3333						125.56
					179						242
					75.4333						210.6
					40.3						79.88
					51.1667						62.08
					69.8333						296.84
					71.0333						252.6
					61.4667						280.32
					169.6						772.32
					148.767						60.88
					78.6333						62.08
					91.8333						32.96
					107.633						397.8
					108.8						444.96
					65.8667						37.2
					67.428						91.68
					30.233						78.36
											67.6
											64.44
											83.2
											250.92
											93.96
											129.16
											87.96
											51.4
											135.76
											43.64
											65.48
											202
											128.6
											80.68
											204
											76.32
											480.84
											73
											32.84
1DPS			3DPS			4DPS			5PDS			6DPS
AVERAGE			AVERAGE			AVERAGE			AVERAGE			AVERAGE
WT		BaxKD	WT		BaxKD	WT		BaxKD	WT		BaxKD	WT		BaxKD
29.9672		32.8212	61.6611		67.2844	88.6483		110.937	140.231		239.789	274.174		510.473
	STD DEV	STD ERROR		STD DEV	STD ERROR		STD DEV	STD ERROR		STDEV	STD ERROR		STD DEV	STD ERROR
WT	15.282	0.296738		31.0405	0.383216		53.2296	0.705028		117.889	1.15577		210.351	5.39361
BaxKD	12.0044	0.212467		30.2041	0.233237		59.7552	0.580148		226.341	1.62835		381.611	8.87468
TTEST	0.126714			0.0666389			0.000308112			1.71471e-08			2.98848e-06
	not sig			not sig			***			***			***

## Sheet: 1K
number of colonies per field for WT and BaxKD HFSC colonies at 6DPS. n=6 randomly selected fields across n=3 biological replicates examined per cell type.
FIG. 1K
6DPS	# colonies/field
rep	1	2	3	4	5	6	AVG	STD DEV	STD ERROR	TTEST
WT	9	10	13	17	9	10	11.3333	3.14113	1.04704	0.00452094
BaxKD	24	17	23	30	15	17	21	5.6921	1.89737

## Sheet: 1L
Fold change in the number of cells per field for WT and BaxKD HFSCs. More than 1,400 cells across n=3 fields and n=3 biological replicates examined per cell type.
FIG. 1L	# cells per field
	1	2	3	avg	STD DEV	STD ERROR	TTEST
WT	335	448	643	475.333
BaxKD	1392	1072	1828	1430.67
FC (BaxKD vs WT)	2.92847	2.25526	3.84572	3.00982	0.798346	0.53223
FC (WT vs WT)	0.704769	0.942496	1.35273	1	0.327788	0.218525	0.0156863

## Sheet: 1N
Percentage of cell divisions evaluated per field in 12 hours for WT and BaxKD HFSCs during live imaging. n=6 randomly selected fields across n=3 biological replicates were examined for each condition.
	% cell divisions/field
Field	WT	BaxKD
1	0	21.05
2	0	5.41
3	10.71	10
4	5.26	18.18
5	13.64	21.43
6	2.86	9.68
avg	5.41167	14.2917
std dev	5.67246	6.78704
std error	1.89082	2.26235
ttest		0.0337298
		*

## Sheet: 2B
Percentage of WT and BaxKD populations in HFSC co-cultures and fold change in populations between 1, 3, 7, and 10 DPS. n=3 biological replicates per condition.
	1DPS		3DPS		7DPS		10DPS
	WT	BaxKD	WT	BaxKD	WT	BaxKD	WT	BaxKD
	52.1	47.9	25.3	74.7	10.4	89.6	5.8	94.2
	52.7	47.3	23.6	76.4	11.1	88.9	5.8	94.2
	53.1	46.9	25	75	11.3	88.7	5.2	94.8
AVG	52.6333	47.3667
	1DPS		3DPS		7DPS		10DPS
	WT	BaxKD	WT	BaxKD	WT	BaxKD	WT	BaxKD
	0.989867	1.01126	0.480684	1.57706	0.197593	1.89163	0.110196	1.98874
	1.00127	0.998593	0.448385	1.61295	0.210893	1.87685	0.110196	1.98874
	1.00887	0.990148	0.474984	1.58339	0.214693	1.87262	0.0987967	2.00141
AVG	1	1	0.468018	1.59113	0.207726	1.88037	0.106396	1.99296
std dev	0.0095628	0.0106261	0.0172396	0.0191564	0.00897875	0.00997709	0.00658157	0.00731337
std error	0.0063752	0.00708406	0.0114931	0.012771	0.00598583	0.00665139	0.00438772	0.00487558
ttest				1.25347e-06		5.00645e-08		1.89809e-08
				***		***		***

[truncated: 37 more sheets: 2D, 2H, 2K, 2L, 3A, 3C, 3D, 3G, 3I, 3K, 3M, 4C, 4D, 4E, 4H, 4J, 4G, 4K, 4M, 5A …]
